# Supplementary material for: Low Heat Availability Could Limit the Potential Spread of the Emerald Ash Borer to Northern Europe (Prognosis Based on Growing Degree Days per Year)
Source: Insects. 2022 Jan 2;13(1):52. doi: 10.3390/insects13010052 (PMC8780567; doi:10.3390/insects13010052)
Supplement: Supplementary file 1 [file insects-13-00052-s001.zip]

Archive with 3 entries (3 files):
- File S1.zip
- Table S1.xlsx
- Table S2.xlsx
