# Supplementary material for: Low Heat Availability Could Limit the Potential Spread of the Emerald Ash Borer to Northern Europe (Prognosis Based on Growing Degree Days per Year)
Source: Insects. 2022 Jan 2;13(1):52. doi: 10.3390/insects13010052 (PMC8780567; doi:10.3390/insects13010052)
Supplement: Supplementary file 1 [file insects-13-00052-s001.zip › Table S1.xlsx]

## Sheet: Europe
Title of the article: Low heat availability could limit the potential spread of the emerald ash borer to Northern Europe (model based on growing degree days per year)
Authors: Marina J. Orlova-Bienkowskaja and Andrzej O. Bieńkowski
Supplement S1: Localities, where the emerald ash borer Agrilus planipennis (Coleotera: Buprestidae) has been detected in Europe by October 2021
Country	Region	Locality	Latitude	Longitude	Year	Sourse of information
Russia	Moscow	Moscow, near Alekseevskaya metro station	55.8076	37.6386	2003	Shankhiza, 2007
Russia	Moscow	Moscow, Yasenevo	55.606	37.5333	2005	Shankhiza, 2007
Russia	Moscow	Moscow, near Shchukinskaya metro station	55.8087	37.4636	2005	Shankhiza, 2007
Russia	Moscow	Moscow, Shipilovskij proezd	55.608	37.6993	2006	Ismailov, 2008
Russia	Moscow	Moscow, Tsaritsyno	55.6279	37.6526	2006	Shankhiza, 2007
Russia	Moscow	Moscow, Meshcherskoe	55.6738	37.4085	2006	Ismailov, 2008
Russia	Moscow	Moscow, near Volzhskaya metro station	55.6903	37.7542	2006	Shankhiza, 2007
Russia	Moscow	Moscow, near Trikotazhnaya railway station	55.8324	37.3986	2006	Ismailov, 2008
Russia	Moscow	Moscow, near Yugo-Zapadnaya metro station	55.663	37.4827	2007	Ismailov, 2008
Russia	Moscow	Moscow, Pobedy park	55.7307	37.5043	2007	Ismailov, 2008
Russia	Moscow	Moscow, Baryshikha	55.8441	37.3505	2007	Ismailov, 2008
Russia	Moscow	Manikhino	55.8764	36.9681	2008	Nikitskij, 2009
Russia	Moscow	Serpukhov	54.9167	37.4084	2009	Baranchikov et al., 2009
Russia	Moscow	Mozhajsk	55.5087	36.0149	2009	Baranchikov et al., 2009
Russia	Moscow	Mytischi	55.9121	37.737	2009	Baranchikov et al., 2009
Russia	Moscow	Pushkino	56.0101	37.8355	2009	Baranchikov, Kurteev, 2012
Russia	Moscow	Korolev	55.9168	37.8543	2011	Mozolevskaya, 2013
Russia	Moscow	Zelenograd	55.9969	37.1816	2011	Orlova-Bienkowskaja, 2014
Russia	Kaluga	Obninsk	55.0925	36.6095	2012	Regnum, 2012
Russia	Moscow	Kolomna	55.1011	38.74	2012	Slobodenyuk, 2012
Russia	Moscow	Chebunovo	55.4678	35.9038	2012	Baranchikov, Kurteev, 2012
Russia	Moscow	Drovnino	55.4927	35.3765	2012	Baranchikov, Kurteev, 2012
Russia	Moscow	Bykovo	55.6348	38.0676	2012	Danilevsky, 2012
Russia	Moscow	Odintsovo	55.6763	37.2636	2012	Volkovitsh, Mozolevskaya, 2014
Russia	Moscow	Moscow, Poklonnaya hill	55.7269	37.5001	2012	Volkovitsh, Mozolevskaya, 2014
Russia	Moscow	Ivanteevka	55.9704	37.9178	2012	Mozolevskaya, 2013
Russia	Moscow	Sergiev Posad	56.3123	38.1339	2012	Baranchikov, Kurteev, 2012
Russia	Ryazan	Vysokoe	54.523	39.4139	2012	Baranchikov, 2013
Russia	Smolensk	Vyazma district	55.3024	34.4976	2012	Baranchikov, Kurteev, 2012
Russia	Smolensk	Khmelita	55.4039	33.889	2012	Baranchikov, Kurteev, 2012
Russia	Smolensk	Gagarin district	55.4931	35.2117	2012	Baranchikov, Kurteev, 2012
Russia	Kaluga	Kaluga	54.5171	36.2556	2013	Orlova-Bienkowskaja, 2014
Russia	Moscow	Uzunovo	54.5453	38.6183	2013	Orlova-Bienkowskaja, 2014
Russia	Moscow	Moscow, near Moscow State University	55.703	37.5213	2013	Orlova-Bienkowskaja, 2014
Russia	Moscow	Moscow, Leninsky prosp.	55.7121	37.5879	2013	Orlova-Bienkowskaja, 2014
Russia	Moscow	Staraya Kupavna	55.8124	38.1756	2013	Orlova-Bienkowskaja, 2014
Russia	Moscow	Monino	55.8437	38.1972	2013	Orlova-Bienkowskaja, 2014
Russia	Moscow	Klin	56.3333	36.728	2013	Orlova-Bienkowskaja, 2014
Russia	Orel	Livny	52.4264	37.6046	2013	Rosselkhoznadzor, 2014
Russia	Orel	Orel	52.9722	36.0681	2013	Orlova-Bienkowskaja, 2014
Russia	Tambov	Michurinsk	52.8978	40.4968	2013	Orlova-Bienkowskaja, 2014
Russia	Tula	Shchekino	53.9881	37.6312	2013	Straw et al., 2013
Russia	Tula	Tula	54.1958	37.6199	2013	Orlova-Bienkowskaja, 2014
Russia	Tver	Zubstov	56.176	34.5812	2013	Straw et al., 2013
Russia	Tver	Novozavidoskiy	56.5513	36.4332	2013	Straw et al., 2013
Russia	Tver	Konakovo	56.712	36.7681	2013	Orlova-Bienkowskaja, 2014
Russia	Tver	Emmaus	56.7834	36.09	2013	Straw et al., 2013
Russia	Vladimir	Petushki	55.9336	39.4557	2013	Baranchikov, 2013
Russia	Voronezh	Voronezh	51.6836	39.1814	2013	Orlova-Bienkowskaja, 2014
Russia	Yaroslavl	Yaroslavl	57.6265	39.8728	2013	Orlova-Bienkowskaja, 2014
Russia	Moscow	Moscow, Institute of Medical and Aromatic Plants	55.5615	37.5947	2014	Orlova-Bienkowskaja, 2014
Russia	Moscow	Moscow, near Shabalovskaya metro station	55.7186	37.6078	2014	Orlova-Bienkowskaja, 2014
Russia	Moscow	Moscow, Ostankino	55.823	37.6086	2014	Orlova-Bienkowskaja, 2014
Russia	Moscow	Moscow, Main botanical garden	55.8365	37.5871	2014	Orlova-Bienkowskaja, 2014
Russia	Moscow	Moscow, near Planernaya railway station	55.9235	37.3822	2014	Orlova-Bienkowskaja, 2014
Russia	Moscow	Zelenograd	55.9737	37.1555	2014	Orlova-Bienkowskaja, 2014
Russia	Moscow	Povarovka	56.0643	37.0775	2014	Orlova-Bienkowskaja, 2014
Russia	Moscow	Solnechnogorsk	56.1852	36.9774	2014	Orlova-Bienkowskaja, 2014
Russia	Smolensk	Semirechie	54.89	32.0707	2014	Zvyagintsev, 2015
Russia	Smolensk	Andreykovo	55.236	34.2571	2014	Zvyagintsev, 2015	?
Russia	Tver	Khiminstituta settlement	56.7986	36.0287	2015	Peregudova, 2016
Russia	Moscow	Stupino	54.8853	38.1001	2017	Orlova-Bienkowskaja et al., 2020
Russia	Moscow	Shchurovo	55.0488	38.7823	2017	Orlova-Bienkowskaja et al., 2020
Russia	Moscow	Dedinovo	55.0558	39.1205	2017	Orlova-Bienkowskaja et al., 2020
Russia	Lipetsk	Elets	52.6242	38.5037	2018	Baranchikov, 2018
Russia	Smolensk	Smolensk	54.7981	32.0332	2018	Baranchikov, Seraya, 2018
Russia	Tver	Doroshikha railway station	56.8681	35.8388	2018	Selikhovkin et al., 2018
Russia	Volgograd	Sarpinski Island	48.5985	44.4945	2018	Orlova-Bienkowskaja et al., 2020
Russia	Voronezh	Olkhovatskoe Forestry	50.2812	39.2898	2018	Rosselkhoznadzor, 2019
Russia	Voronezh	Talovaya	51.1146	40.7196	2018	Baranchikov et al., 2018
Russia	Belgorod	Roven’ki	49.8912	38.92	2019	Baranchikov and Seraya 2019
Russia	Belgorod	Nagorie	50.0354	39.077	2019	Baranchikov and Seraya 2019
Russia	Belgorod	Aidar	50.0497	38.9036	2019	Baranchikov and Seraya 2019
Russia	Belgorod	Eriomovka	50.0892	39.1639	2019	Baranchikov and Seraya 2019
Russia	Bryansk	Bryansk, Sovetskij district	53.2402	34.346	2019	Orlova-Bienkowskaja et al., 2020
Russia	Bryansk	Bryansk. Majskij Park	53.3111	34.3083	2019	Rosselkhoznadzor, 2019
Russia	Kaluga	Maloyaroslavets	55.0097	36.4652	2019	Orlova-Bienkowskaja et al., 2020
Russia	Kursk	Kursk, Boeva Dacha Park	51.7432	36.2096	2019	Orlova-Bienkowskaja et al., 2020
Russia	Kursk	Kursk, near the main railway station	51.749856	36.228	2019	Orlova-Bienkowskaja et al., 2020
Russia	Lipetsk	Leski	52.8791	38.9961	2019	Orlova-Bienkowskaja et al., 2020
Ukraine	Luhansk	Starojozhiv Forest	49.613	39.5634	2019	Drogvalenko et al., 2019
Russia	Moscow	Shakhovskaya	56.0284	35.5056	2019	Orlova-Bienkowskaja et al., 2020
Russia	Voronezh	Novobelaya	49.8223	39.3018	2019	Baranchikov and Seraya 2019
Russia	Belgorod	Glukhovka	50.7285	38.6962	2020	Orlova-Bienkowskaja et al., 2020
Russia	St. Petersburg City	Martyshkino, X Morskoi / Zhory Antonenko	59.90230	29.873603	2020	Volkovitsh et al., 2021
Russia	St. Petersburg City	Martyshkino, Morskaya ul.	59.90162	29.81865	2020	Volkovitsh et al., 2021
Russia	St. Petersburg City	Martyshkino, Morskaya ul.	59.89791	29.83400	2020	Volkovitsh et al., 2021
Russia	St. Petersburg City	Lomonosov, Gostilitskoe shosse, ~KAD	59.8667	29.8174	2020	Volkovitsh et al., 2021
Russia	Volgograd City	Embakment and other streets near the river station	48.712292	44.531499	2020	Volkovitsh et al., 2021
Russia	Volgograd City	Prospekt Lenina, 48	48.721089	44.534784	2020	Volkovitsh et al., 2021
Russia	Astrakhan Province	Enotaevka District, Nikolskoe Village	47.758379	46.422687	2020	Volkovitsh et al., 2021
Russia	Moscow Province	Kashira District, Ozherelie	54.7766	38.2625	2019	Volkovitsh et al., 2021
Russia	Rostov Province	Azov	47.1079	39.4179	2021	Our unpublished data
Russia	Rostov Province	Azov	47.1152	39.4222	2021	Our unpublished data

## Sheet: America
Title of the article: Low heat availability could limit the potential spread of the emerald ash borer to Northern Europe (model based on growing degree days per year)
Authors: Marina J. Orlova-Bienkowskaja and Andrzej O. Bieńkowski
Supplement S1: Localities, where the emerald ash borer Agrilus planipennis (Coleotera: Buprestidae) has been detected in Europe by October 2021
Country	Region	Locality	Latitude	Longitude	Year	Source of information
Canada	Manitoba	Winnipeg	49.9137	-97.1975	2017	GBIF.org (23 October 2021) GBIF Occurrence Download https://doi.org/10.15468/dl.8ab2yd
Canada	New Brunswick		45.8427	-66.5124	2019	GBIF.org (23 October 2021) GBIF Occurrence Download https://doi.org/10.15468/dl.8ab2yd
Canada	New Brunswick		45.8435	-66.5115	2019	GBIF.org (23 October 2021) GBIF Occurrence Download https://doi.org/10.15468/dl.8ab2yd
Canada	New Brunswick		45.8471	-66.514	2019	GBIF.org (23 October 2021) GBIF Occurrence Download https://doi.org/10.15468/dl.8ab2yd
Canada	New Brunswick		47.3583	-68.3608	2018	GBIF.org (23 October 2021) GBIF Occurrence Download https://doi.org/10.15468/dl.8ab2yd
Canada	New Brunswick		47.4047	-68.3626	2018	GBIF.org (23 October 2021) GBIF Occurrence Download https://doi.org/10.15468/dl.8ab2yd
Canada	New Brunswick		45.8666	-65.3953		Emerald Ash Borer Informative Network. Available online: http://www.emeraldashborer.info/
Canada	Nova Scotia		44.7158	-63.6722	2018	GBIF.org (23 October 2021) GBIF Occurrence Download https://doi.org/10.15468/dl.8ab2yd
Canada	Nova Scotia		44.7197	-63.6714	2019	GBIF.org (23 October 2021) GBIF Occurrence Download https://doi.org/10.15468/dl.8ab2yd
Canada	Ontario	Canada:Ontario, Point Pelee, Point Pelee National Park	41.68	-82.68	2008	GBIF.org (23 October 2021) GBIF Occurrence Download https://doi.org/10.15468/dl.8ab2yd
Canada	Ontario	Point Pelee NP|15km SE of Leamington|West Beach Shoreline and Brush, Lake Erie	41.93	-82.51	2010	GBIF.org (23 October 2021) GBIF Occurrence Download https://doi.org/10.15468/dl.8ab2yd
Canada	Ontario	Wheatley Prov. Pk., Old Sewage Lagoon	42.0903	-82.4517	2009	GBIF.org (23 October 2021) GBIF Occurrence Download https://doi.org/10.15468/dl.8ab2yd
Canada	Ontario	La Salle, Brunet Pk., Seventh St. hill	42.2406	-83.0439	2006	GBIF.org (23 October 2021) GBIF Occurrence Download https://doi.org/10.15468/dl.8ab2yd
Canada	Ontario	Windsor, CFIA ash wood disposal site	42.2623	-83.0936	2003	GBIF.org (23 October 2021) GBIF Occurrence Download https://doi.org/10.15468/dl.8ab2yd
Canada	Ontario	Windsor, Broadway Pk., ball diamond	42.2714	-83.0856	2006	GBIF.org (23 October 2021) GBIF Occurrence Download https://doi.org/10.15468/dl.8ab2yd
Canada	Ontario		42.2868	-81.8564	2014	GBIF.org (23 October 2021) GBIF Occurrence Download https://doi.org/10.15468/dl.8ab2yd
Canada	Ontario	Essex, Windsor	42.302	-82.994	2004	GBIF.org (23 October 2021) GBIF Occurrence Download https://doi.org/10.15468/dl.8ab2yd
Canada	Ontario	Windsor, Broadway Pk. & Black Oak Savannah Pk	42.3028	-82.9931	2007	GBIF.org (23 October 2021) GBIF Occurrence Download https://doi.org/10.15468/dl.8ab2yd
Canada	Ontario	Windsor, Broadway Pk.	42.3028	-82.9931	2005	GBIF.org (23 October 2021) GBIF Occurrence Download https://doi.org/10.15468/dl.8ab2yd
Canada	Ontario		42.6347	-80.8097	2017	GBIF.org (23 October 2021) GBIF Occurrence Download https://doi.org/10.15468/dl.8ab2yd
Canada	Ontario	Front Rd. ~900 m SW of Turkey Point Rd., C.C.S.N.-13	42.6951	-80.3452	2009	GBIF.org (23 October 2021) GBIF Occurrence Download https://doi.org/10.15468/dl.8ab2yd
Canada	Ontario	Gibson Rd. ~550 m NW of Front Rd., C.C.S.N.-12	42.6999	-80.3463	2009	GBIF.org (23 October 2021) GBIF Occurrence Download https://doi.org/10.15468/dl.8ab2yd
Canada	Ontario	Charlotteville 1 Rd. ~1.2 km SW of Turkey Point Rd., C.C.S.N.-6	42.7045	-80.3585	2009	GBIF.org (23 October 2021) GBIF Occurrence Download https://doi.org/10.15468/dl.8ab2yd
Canada	Ontario	Charlotteville 1 Rd. ~800 m SW Turkey Point Rd., C.C.S.N.-11	42.7073	-80.3543	2009	GBIF.org (23 October 2021) GBIF Occurrence Download https://doi.org/10.15468/dl.8ab2yd
Canada	Ontario	Charlotte 2 Rd. ~480 m E of Charlotteville West Quarterline Rd., C.C.S.N.-5	42.7076	-80.3883	2009	GBIF.org (23 October 2021) GBIF Occurrence Download https://doi.org/10.15468/dl.8ab2yd
Canada	Ontario	Charlotte 2 Rd. ~1.2 km W of Turkey Point Rd., C.C.S.N.-3	42.7173	-80.367	2009	GBIF.org (23 October 2021) GBIF Occurrence Download https://doi.org/10.15468/dl.8ab2yd
Canada	Ontario	Normandale Fish Hatchery Station, C.C.S.N.-7	42.7186	-80.3398	2009	GBIF.org (23 October 2021) GBIF Occurrence Download https://doi.org/10.15468/dl.8ab2yd
Canada	Ontario	Turkey Point Rd. ~250 m S of Charlotte 2 Rd., C.C.S.N.-4	42.7202	-80.3528	2009	GBIF.org (23 October 2021) GBIF Occurrence Download https://doi.org/10.15468/dl.8ab2yd
Canada	Ontario	Charlotte 2 Rd. ~290 m W of Turkey Point Rd., C.C.S.N.-2	42.7208	-80.3579	2009	GBIF.org (23 October 2021) GBIF Occurrence Download https://doi.org/10.15468/dl.8ab2yd
Canada	Ontario	Charlotteville 2 Rd., ~1.9 km NE of Turkey Point Rd., C.C.S.N.-9	42.731	-80.3342	2009	GBIF.org (23 October 2021) GBIF Occurrence Download https://doi.org/10.15468/dl.8ab2yd
Canada	Ontario		43.0083	-81.2703	2019	GBIF.org (23 October 2021) GBIF Occurrence Download https://doi.org/10.15468/dl.8ab2yd
Canada	Ontario		43.1679	-80.6652	2018	GBIF.org (23 October 2021) GBIF Occurrence Download https://doi.org/10.15468/dl.8ab2yd
Canada	Ontario		43.1962	-80.2059	2018	GBIF.org (23 October 2021) GBIF Occurrence Download https://doi.org/10.15468/dl.8ab2yd
Canada	Ontario		43.199	-79.6527	2019	GBIF.org (23 October 2021) GBIF Occurrence Download https://doi.org/10.15468/dl.8ab2yd
Canada	Ontario		43.1993	-79.6539	2019	GBIF.org (23 October 2021) GBIF Occurrence Download https://doi.org/10.15468/dl.8ab2yd
Canada	Ontario		43.2022	-79.6715	2019	GBIF.org (23 October 2021) GBIF Occurrence Download https://doi.org/10.15468/dl.8ab2yd
Canada	Ontario		43.2113	-79.7627	2019	GBIF.org (23 October 2021) GBIF Occurrence Download https://doi.org/10.15468/dl.8ab2yd
Canada	Ontario		43.2126	-79.7445	2019	GBIF.org (23 October 2021) GBIF Occurrence Download https://doi.org/10.15468/dl.8ab2yd
Canada	Ontario		43.2134	-79.7691	2019	GBIF.org (23 October 2021) GBIF Occurrence Download https://doi.org/10.15468/dl.8ab2yd
Canada	Ontario		43.2247	-79.893	2019	GBIF.org (23 October 2021) GBIF Occurrence Download https://doi.org/10.15468/dl.8ab2yd
Canada	Ontario	Hamilton, nr. 374 E 24th St., C.C.S.H.-8	43.2263	-79.8573	2009	GBIF.org (23 October 2021) GBIF Occurrence Download https://doi.org/10.15468/dl.8ab2yd
Canada	Ontario	Hamilton, nr. 374 E 24th St., C.C.S.H.-8	43.2263	-79.8573	2009	GBIF.org (23 October 2021) GBIF Occurrence Download https://doi.org/10.15468/dl.8ab2yd
Canada	Ontario	Hamilton, nr. 394 E 14th St., C.C.S.H.-15a	43.2315	-79.8655	2009	GBIF.org (23 October 2021) GBIF Occurrence Download https://doi.org/10.15468/dl.8ab2yd
Canada	Ontario	Hamilton, nr. 253 E 22nd St., C.C.S.H.-9	43.234	-79.8548	2009	GBIF.org (23 October 2021) GBIF Occurrence Download https://doi.org/10.15468/dl.8ab2yd
Canada	Ontario		43.2807	-79.907	2018	GBIF.org (23 October 2021) GBIF Occurrence Download https://doi.org/10.15468/dl.8ab2yd
Canada	Ontario		43.3146	-79.966	2019	GBIF.org (23 October 2021) GBIF Occurrence Download https://doi.org/10.15468/dl.8ab2yd
Canada	Ontario		43.378	-79.8584	2019	GBIF.org (23 October 2021) GBIF Occurrence Download https://doi.org/10.15468/dl.8ab2yd
Canada	Ontario		43.379	-80.4484	2017	GBIF.org (23 October 2021) GBIF Occurrence Download https://doi.org/10.15468/dl.8ab2yd
Canada	Ontario		43.3857	-80.8048	2019	GBIF.org (23 October 2021) GBIF Occurrence Download https://doi.org/10.15468/dl.8ab2yd
Canada	Ontario		43.4064	-79.7713	2018	GBIF.org (23 October 2021) GBIF Occurrence Download https://doi.org/10.15468/dl.8ab2yd
Canada	Ontario		43.4492	-80.5606	2018	GBIF.org (23 October 2021) GBIF Occurrence Download https://doi.org/10.15468/dl.8ab2yd
Canada	Ontario		43.4608	-80.5508	2019	GBIF.org (23 October 2021) GBIF Occurrence Download https://doi.org/10.15468/dl.8ab2yd
Canada	Ontario		43.4653	-80.6146	2019	GBIF.org (23 October 2021) GBIF Occurrence Download https://doi.org/10.15468/dl.8ab2yd
Canada	Ontario		43.478	-80.5804	2019	GBIF.org (23 October 2021) GBIF Occurrence Download https://doi.org/10.15468/dl.8ab2yd
Canada	Ontario		43.4867	-80.5639	2017	GBIF.org (23 October 2021) GBIF Occurrence Download https://doi.org/10.15468/dl.8ab2yd
Canada	Ontario		43.4949	-80.5825	2019	GBIF.org (23 October 2021) GBIF Occurrence Download https://doi.org/10.15468/dl.8ab2yd
Canada	Ontario		43.5055	-80.5201	2019	GBIF.org (23 October 2021) GBIF Occurrence Download https://doi.org/10.15468/dl.8ab2yd
Canada	Ontario		43.5085	-79.9012	2017	GBIF.org (23 October 2021) GBIF Occurrence Download https://doi.org/10.15468/dl.8ab2yd
Canada	Ontario		43.5113	-80.2217	2019	GBIF.org (23 October 2021) GBIF Occurrence Download https://doi.org/10.15468/dl.8ab2yd
Canada	Ontario		43.5165	-79.6079	2015	GBIF.org (23 October 2021) GBIF Occurrence Download https://doi.org/10.15468/dl.8ab2yd
Canada	Ontario		43.5433	-80.2272	2020	GBIF.org (23 October 2021) GBIF Occurrence Download https://doi.org/10.15468/dl.8ab2yd
Canada	Ontario		43.5587	-80.2199	2019	GBIF.org (23 October 2021) GBIF Occurrence Download https://doi.org/10.15468/dl.8ab2yd
Canada	Ontario		43.5657	-79.6753	2017	GBIF.org (23 October 2021) GBIF Occurrence Download https://doi.org/10.15468/dl.8ab2yd
Canada	Ontario		43.5667	-79.6705	2017	GBIF.org (23 October 2021) GBIF Occurrence Download https://doi.org/10.15468/dl.8ab2yd
Canada	Ontario		43.5719	-80.2581	2019	GBIF.org (23 October 2021) GBIF Occurrence Download https://doi.org/10.15468/dl.8ab2yd
Canada	Ontario		43.5737	-80.258	2019	GBIF.org (23 October 2021) GBIF Occurrence Download https://doi.org/10.15468/dl.8ab2yd
Canada	Ontario		43.5747	-80.2596	2019	GBIF.org (23 October 2021) GBIF Occurrence Download https://doi.org/10.15468/dl.8ab2yd
Canada	Ontario		43.5905	-79.7722	2016	GBIF.org (23 October 2021) GBIF Occurrence Download https://doi.org/10.15468/dl.8ab2yd
Canada	Ontario		43.6269	-79.7371	2018	GBIF.org (23 October 2021) GBIF Occurrence Download https://doi.org/10.15468/dl.8ab2yd
Canada	Ontario		43.6393	-79.9812	2019	GBIF.org (23 October 2021) GBIF Occurrence Download https://doi.org/10.15468/dl.8ab2yd
Canada	Ontario		43.6423	-79.879	2015	GBIF.org (23 October 2021) GBIF Occurrence Download https://doi.org/10.15468/dl.8ab2yd
Canada	Ontario		43.65	-79.4037	2019	GBIF.org (23 October 2021) GBIF Occurrence Download https://doi.org/10.15468/dl.8ab2yd
Canada	Ontario		43.6564	-79.4474	2019	GBIF.org (23 October 2021) GBIF Occurrence Download https://doi.org/10.15468/dl.8ab2yd
Canada	Ontario		43.6784	-80.4408	2019	GBIF.org (23 October 2021) GBIF Occurrence Download https://doi.org/10.15468/dl.8ab2yd
Canada	Ontario	Normandale: Normandale Fish Hatchery Station	43.7019	-80.3397	2009	GBIF.org (23 October 2021) GBIF Occurrence Download https://doi.org/10.15468/dl.8ab2yd
Canada	Ontario		43.8673	-78.8567	2014	GBIF.org (23 October 2021) GBIF Occurrence Download https://doi.org/10.15468/dl.8ab2yd
Canada	Ontario		43.9276	-79.9216	2019	GBIF.org (23 October 2021) GBIF Occurrence Download https://doi.org/10.15468/dl.8ab2yd
Canada	Ontario		43.9434	-79.3516	2019	GBIF.org (23 October 2021) GBIF Occurrence Download https://doi.org/10.15468/dl.8ab2yd
Canada	Ontario		44.0098	-77.7585	2019	GBIF.org (23 October 2021) GBIF Occurrence Download https://doi.org/10.15468/dl.8ab2yd
Canada	Ontario		44.0382	-79.9454	2019	GBIF.org (23 October 2021) GBIF Occurrence Download https://doi.org/10.15468/dl.8ab2yd
Canada	Ontario		44.0431	-79.9455	2019	GBIF.org (23 October 2021) GBIF Occurrence Download https://doi.org/10.15468/dl.8ab2yd
Canada	Ontario		44.0432	-79.9454	2019	GBIF.org (23 October 2021) GBIF Occurrence Download https://doi.org/10.15468/dl.8ab2yd
Canada	Ontario		44.0506	-78.7428	2019	GBIF.org (23 October 2021) GBIF Occurrence Download https://doi.org/10.15468/dl.8ab2yd
Canada	Ontario		44.0534	-78.7473	2019	GBIF.org (23 October 2021) GBIF Occurrence Download https://doi.org/10.15468/dl.8ab2yd
Canada	Ontario		44.1187	-79.4872	2020	GBIF.org (23 October 2021) GBIF Occurrence Download https://doi.org/10.15468/dl.8ab2yd
Canada	Ontario		44.2222	-76.5007	2019	GBIF.org (23 October 2021) GBIF Occurrence Download https://doi.org/10.15468/dl.8ab2yd
Canada	Ontario		44.2428	-76.5352	2019	GBIF.org (23 October 2021) GBIF Occurrence Download https://doi.org/10.15468/dl.8ab2yd
Canada	Ontario		44.2459	-76.5367	2019	GBIF.org (23 October 2021) GBIF Occurrence Download https://doi.org/10.15468/dl.8ab2yd
Canada	Ontario		44.2986	-78.3512	2019	GBIF.org (23 October 2021) GBIF Occurrence Download https://doi.org/10.15468/dl.8ab2yd
Canada	Ontario		44.328	-76.1655	2018	GBIF.org (23 October 2021) GBIF Occurrence Download https://doi.org/10.15468/dl.8ab2yd
Canada	Ontario		44.3499	-78.7332	2018	GBIF.org (23 October 2021) GBIF Occurrence Download https://doi.org/10.15468/dl.8ab2yd
Canada	Ontario		44.3595	-78.2871	2018	GBIF.org (23 October 2021) GBIF Occurrence Download https://doi.org/10.15468/dl.8ab2yd
Canada	Ontario		44.3748	-78.2889	2018	GBIF.org (23 October 2021) GBIF Occurrence Download https://doi.org/10.15468/dl.8ab2yd
Canada	Ontario		44.3791	-78.4353	2019	GBIF.org (23 October 2021) GBIF Occurrence Download https://doi.org/10.15468/dl.8ab2yd
Canada	Ontario		44.4549	-75.8655	2020	GBIF.org (23 October 2021) GBIF Occurrence Download https://doi.org/10.15468/dl.8ab2yd
Canada	Ontario		44.4702	-76.0465	2019	GBIF.org (23 October 2021) GBIF Occurrence Download https://doi.org/10.15468/dl.8ab2yd
Canada	Ontario		44.4776	-78.3431	2019	GBIF.org (23 October 2021) GBIF Occurrence Download https://doi.org/10.15468/dl.8ab2yd
Canada	Ontario		44.4804	-77.3002	2019	GBIF.org (23 October 2021) GBIF Occurrence Download https://doi.org/10.15468/dl.8ab2yd
Canada	Ontario		44.6117	-81.2707	2019	GBIF.org (23 October 2021) GBIF Occurrence Download https://doi.org/10.15468/dl.8ab2yd
Canada	Ontario		44.7111	-79.1489	2018	GBIF.org (23 October 2021) GBIF Occurrence Download https://doi.org/10.15468/dl.8ab2yd
Canada	Ontario		44.7812	-76.2231	2019	GBIF.org (23 October 2021) GBIF Occurrence Download https://doi.org/10.15468/dl.8ab2yd
Canada	Ontario		44.8102	-75.9841	2019	GBIF.org (23 October 2021) GBIF Occurrence Download https://doi.org/10.15468/dl.8ab2yd
Canada	Ontario		44.8222	-76.086	2019	GBIF.org (23 October 2021) GBIF Occurrence Download https://doi.org/10.15468/dl.8ab2yd
Canada	Ontario		44.8601	-78.8205	2019	GBIF.org (23 October 2021) GBIF Occurrence Download https://doi.org/10.15468/dl.8ab2yd
Canada	Ontario		44.8681	-76.0137	2019	GBIF.org (23 October 2021) GBIF Occurrence Download https://doi.org/10.15468/dl.8ab2yd
Canada	Ontario		44.8913	-76.1136	2019	GBIF.org (23 October 2021) GBIF Occurrence Download https://doi.org/10.15468/dl.8ab2yd
Canada	Ontario		44.9027	-76.1173	2019	GBIF.org (23 October 2021) GBIF Occurrence Download https://doi.org/10.15468/dl.8ab2yd
Canada	Ontario		44.9028	-76.096	2019	GBIF.org (23 October 2021) GBIF Occurrence Download https://doi.org/10.15468/dl.8ab2yd
Canada	Ontario		44.906	-76.0308	2017	GBIF.org (23 October 2021) GBIF Occurrence Download https://doi.org/10.15468/dl.8ab2yd
Canada	Ontario		44.9114	-76.0613	2019	GBIF.org (23 October 2021) GBIF Occurrence Download https://doi.org/10.15468/dl.8ab2yd
Canada	Ontario		44.9123	-76.0675	2019	GBIF.org (23 October 2021) GBIF Occurrence Download https://doi.org/10.15468/dl.8ab2yd
Canada	Ontario		44.9206	-76.0263	2019	GBIF.org (23 October 2021) GBIF Occurrence Download https://doi.org/10.15468/dl.8ab2yd
Canada	Ontario		44.93	-76.081	2019	GBIF.org (23 October 2021) GBIF Occurrence Download https://doi.org/10.15468/dl.8ab2yd
Canada	Ontario		44.9533	-76.0383	2019	GBIF.org (23 October 2021) GBIF Occurrence Download https://doi.org/10.15468/dl.8ab2yd
Canada	Ontario		45.0181	-76.0586	2019	GBIF.org (23 October 2021) GBIF Occurrence Download https://doi.org/10.15468/dl.8ab2yd
Canada	Ontario		45.0986	-75.9798	2019	GBIF.org (23 October 2021) GBIF Occurrence Download https://doi.org/10.15468/dl.8ab2yd
Canada	Ontario		45.125	-75.9488	2019	GBIF.org (23 October 2021) GBIF Occurrence Download https://doi.org/10.15468/dl.8ab2yd
Canada	Ontario		45.1597	-76.0009	2019	GBIF.org (23 October 2021) GBIF Occurrence Download https://doi.org/10.15468/dl.8ab2yd
Canada	Ontario		45.1812	-81.6096	2019	GBIF.org (23 October 2021) GBIF Occurrence Download https://doi.org/10.15468/dl.8ab2yd
Canada	Ontario		45.2547	-81.6814	2019	GBIF.org (23 October 2021) GBIF Occurrence Download https://doi.org/10.15468/dl.8ab2yd
Canada	Ontario		45.2578	-81.6748	2016	GBIF.org (23 October 2021) GBIF Occurrence Download https://doi.org/10.15468/dl.8ab2yd
Canada	Ontario		45.2615	-75.7321	2019	GBIF.org (23 October 2021) GBIF Occurrence Download https://doi.org/10.15468/dl.8ab2yd
Canada	Ontario		45.2619	-75.3687	2017	GBIF.org (23 October 2021) GBIF Occurrence Download https://doi.org/10.15468/dl.8ab2yd
Canada	Ontario		45.3233	-75.7704	2019	GBIF.org (23 October 2021) GBIF Occurrence Download https://doi.org/10.15468/dl.8ab2yd
Canada	Ontario		45.3236	-75.7712	2019	GBIF.org (23 October 2021) GBIF Occurrence Download https://doi.org/10.15468/dl.8ab2yd
Canada	Ontario		45.35	-80.1994	2019	GBIF.org (23 October 2021) GBIF Occurrence Download https://doi.org/10.15468/dl.8ab2yd
Canada	Ontario		45.3587	-75.723	2016	GBIF.org (23 October 2021) GBIF Occurrence Download https://doi.org/10.15468/dl.8ab2yd
Canada	Ontario		45.3711	-75.7879	2016	GBIF.org (23 October 2021) GBIF Occurrence Download https://doi.org/10.15468/dl.8ab2yd
Canada	Ontario		45.3724	-75.788	2016	GBIF.org (23 October 2021) GBIF Occurrence Download https://doi.org/10.15468/dl.8ab2yd
Canada	Ontario		45.3775	-75.7584	2018	GBIF.org (23 October 2021) GBIF Occurrence Download https://doi.org/10.15468/dl.8ab2yd
Canada	Ontario	Canada:Ontario, Ottawa	45.386	-75.718	2013	GBIF.org (23 October 2021) GBIF Occurrence Download https://doi.org/10.15468/dl.8ab2yd
Canada	Ontario		45.3879	-75.7394	2014	GBIF.org (23 October 2021) GBIF Occurrence Download https://doi.org/10.15468/dl.8ab2yd
Canada	Ontario		45.3879	-75.7393	2014	GBIF.org (23 October 2021) GBIF Occurrence Download https://doi.org/10.15468/dl.8ab2yd
Canada	Ontario		45.3895	-75.4025	2017	GBIF.org (23 October 2021) GBIF Occurrence Download https://doi.org/10.15468/dl.8ab2yd
Canada	Ontario		45.3915	-75.7393	2013	GBIF.org (23 October 2021) GBIF Occurrence Download https://doi.org/10.15468/dl.8ab2yd
Canada	Ontario		45.394	-75.6481	2017	GBIF.org (23 October 2021) GBIF Occurrence Download https://doi.org/10.15468/dl.8ab2yd
Canada	Ontario	Canada:Ontario, Ottawa	45.4	-75.73	2011	GBIF.org (23 October 2021) GBIF Occurrence Download https://doi.org/10.15468/dl.8ab2yd
Canada	Ontario		45.446	-75.652	2016	GBIF.org (23 October 2021) GBIF Occurrence Download https://doi.org/10.15468/dl.8ab2yd
Canada	Ontario		46.243	-79.4193	2019	GBIF.org (23 October 2021) GBIF Occurrence Download https://doi.org/10.15468/dl.8ab2yd
Canada	Ontario		45.0482	-79.2206		Emerald Ash Borer Informative Network. Available online: http://www.emeraldashborer.info/
Canada	Quebec		45.4295	-73.4103	2019	GBIF.org (23 October 2021) GBIF Occurrence Download https://doi.org/10.15468/dl.8ab2yd
Canada	Quebec		45.466	-73.328	2010	GBIF.org (23 October 2021) GBIF Occurrence Download https://doi.org/10.15468/dl.8ab2yd
Canada	Quebec		45.4813	-75.8478	2017	GBIF.org (23 October 2021) GBIF Occurrence Download https://doi.org/10.15468/dl.8ab2yd
Canada	Quebec		45.5045	-73.5815	2017	GBIF.org (23 October 2021) GBIF Occurrence Download https://doi.org/10.15468/dl.8ab2yd
Canada	Quebec		45.5327	-73.448	2019	GBIF.org (23 October 2021) GBIF Occurrence Download https://doi.org/10.15468/dl.8ab2yd
Canada	Quebec		45.5329	-73.4456	2019	GBIF.org (23 October 2021) GBIF Occurrence Download https://doi.org/10.15468/dl.8ab2yd
Canada	Quebec		45.5435	-75.4192	2017	GBIF.org (23 October 2021) GBIF Occurrence Download https://doi.org/10.15468/dl.8ab2yd
Canada	Quebec		45.5637	-73.7473	2019	GBIF.org (23 October 2021) GBIF Occurrence Download https://doi.org/10.15468/dl.8ab2yd
Canada	Quebec		45.5787	-73.245	2019	GBIF.org (23 October 2021) GBIF Occurrence Download https://doi.org/10.15468/dl.8ab2yd
Canada	Quebec		45.5825	-73.2374	2019	GBIF.org (23 October 2021) GBIF Occurrence Download https://doi.org/10.15468/dl.8ab2yd
Canada	Quebec		45.5861	-73.2428	2019	GBIF.org (23 October 2021) GBIF Occurrence Download https://doi.org/10.15468/dl.8ab2yd
Canada	Quebec		45.5971	-73.1281	2019	GBIF.org (23 October 2021) GBIF Occurrence Download https://doi.org/10.15468/dl.8ab2yd
Canada	Quebec		45.6167	-75.9376	2019	GBIF.org (23 October 2021) GBIF Occurrence Download https://doi.org/10.15468/dl.8ab2yd
Canada	Quebec	Canada	45.68	-73.41	2015	GBIF.org (23 October 2021) GBIF Occurrence Download https://doi.org/10.15468/dl.8ab2yd
Canada	Quebec		45.4606	-75.7413		Emerald Ash Borer Informative Network. Available online: http://www.emeraldashborer.info/
Canada	Quebec		46.7771	-71.24		Emerald Ash Borer Informative Network. Available online: http://www.emeraldashborer.info/
Canada	Quebec		46.445	-72.3826		Emerald Ash Borer Informative Network. Available online: http://www.emeraldashborer.info/
Canada	Quebec		45.4674	-73.657		Emerald Ash Borer Informative Network. Available online: http://www.emeraldashborer.info/
USA	Alabama		33.9666	-85.7864		Emerald Ash Borer Informative Network. Available online: http://www.emeraldashborer.info/
USA	Arkansas		33.3469	-93.1841	2019	GBIF.org (23 October 2021) GBIF Occurrence Download https://doi.org/10.15468/dl.8ab2yd
USA	Colorado		39.7141	-104.8	2018	GBIF.org (23 October 2021) GBIF Occurrence Download https://doi.org/10.15468/dl.8ab2yd
USA	Connecticut		41.4115	-73.1231	2018	GBIF.org (23 October 2021) GBIF Occurrence Download https://doi.org/10.15468/dl.8ab2yd
USA	Connecticut		41.4215	-72.8995	2018	GBIF.org (23 October 2021) GBIF Occurrence Download https://doi.org/10.15468/dl.8ab2yd
USA	Connecticut		41.7388	-73.2057	2018	GBIF.org (23 October 2021) GBIF Occurrence Download https://doi.org/10.15468/dl.8ab2yd
USA	Connecticut		42.0276	-73.143	2020	GBIF.org (23 October 2021) GBIF Occurrence Download https://doi.org/10.15468/dl.8ab2yd
USA	District of Columbia		38.9129	-76.9433	2018	GBIF.org (23 October 2021) GBIF Occurrence Download https://doi.org/10.15468/dl.8ab2yd
USA	District of Columbia		38.9132	-76.9418	2017	GBIF.org (23 October 2021) GBIF Occurrence Download https://doi.org/10.15468/dl.8ab2yd
USA	District of Columbia		38.9156	-76.9525	2016	GBIF.org (23 October 2021) GBIF Occurrence Download https://doi.org/10.15468/dl.8ab2yd
USA	District of Columbia		38.9311	-76.9931	2019	GBIF.org (23 October 2021) GBIF Occurrence Download https://doi.org/10.15468/dl.8ab2yd
USA	District of Columbia		38.9738	-77.0393	2014	GBIF.org (23 October 2021) GBIF Occurrence Download https://doi.org/10.15468/dl.8ab2yd
USA	Georgia		33.7061	-84.4537		Emerald Ash Borer Informative Network. Available online: http://www.emeraldashborer.info/
USA	Illinois		40.0799	-88.2044	2016	GBIF.org (23 October 2021) GBIF Occurrence Download https://doi.org/10.15468/dl.8ab2yd
USA	Illinois		40.092	-88.292	2015	GBIF.org (23 October 2021) GBIF Occurrence Download https://doi.org/10.15468/dl.8ab2yd
USA	Illinois		40.1436	-87.745	2019	GBIF.org (23 October 2021) GBIF Occurrence Download https://doi.org/10.15468/dl.8ab2yd
USA	Illinois		40.2144	-87.7454	2018	GBIF.org (23 October 2021) GBIF Occurrence Download https://doi.org/10.15468/dl.8ab2yd
USA	Illinois		40.2412	-87.7818	2019	GBIF.org (23 October 2021) GBIF Occurrence Download https://doi.org/10.15468/dl.8ab2yd
USA	Illinois		41.2124	-88.0263	2018	GBIF.org (23 October 2021) GBIF Occurrence Download https://doi.org/10.15468/dl.8ab2yd
USA	Illinois		41.3221	-88.9983	2018	GBIF.org (23 October 2021) GBIF Occurrence Download https://doi.org/10.15468/dl.8ab2yd
USA	Illinois		41.5666	-87.6115	2015	GBIF.org (23 October 2021) GBIF Occurrence Download https://doi.org/10.15468/dl.8ab2yd
USA	Illinois		41.5666	-87.6116	2015	GBIF.org (23 October 2021) GBIF Occurrence Download https://doi.org/10.15468/dl.8ab2yd
USA	Illinois		41.6437	-88.5409	2013	GBIF.org (23 October 2021) GBIF Occurrence Download https://doi.org/10.15468/dl.8ab2yd
USA	Illinois		41.7025	-88.0056	2014	GBIF.org (23 October 2021) GBIF Occurrence Download https://doi.org/10.15468/dl.8ab2yd
USA	Illinois		41.7833	-87.5783	2017	GBIF.org (23 October 2021) GBIF Occurrence Download https://doi.org/10.15468/dl.8ab2yd
USA	Illinois		41.7842	-88.4388	2017	GBIF.org (23 October 2021) GBIF Occurrence Download https://doi.org/10.15468/dl.8ab2yd
USA	Illinois		41.827	-87.9347	2014	GBIF.org (23 October 2021) GBIF Occurrence Download https://doi.org/10.15468/dl.8ab2yd
USA	Illinois		41.9772	-87.7389	2015	GBIF.org (23 October 2021) GBIF Occurrence Download https://doi.org/10.15468/dl.8ab2yd
USA	Illinois		41.9784	-87.74	2019	GBIF.org (23 October 2021) GBIF Occurrence Download https://doi.org/10.15468/dl.8ab2yd
USA	Illinois		41.9797	-87.7415	2020	GBIF.org (23 October 2021) GBIF Occurrence Download https://doi.org/10.15468/dl.8ab2yd
USA	Illinois		41.9809	-87.7428	2018	GBIF.org (23 October 2021) GBIF Occurrence Download https://doi.org/10.15468/dl.8ab2yd
USA	Illinois		41.9826	-87.7466	2017	GBIF.org (23 October 2021) GBIF Occurrence Download https://doi.org/10.15468/dl.8ab2yd
USA	Illinois		41.9837	-87.7554	2013	GBIF.org (23 October 2021) GBIF Occurrence Download https://doi.org/10.15468/dl.8ab2yd
USA	Illinois		41.9996	-87.776	2013	GBIF.org (23 October 2021) GBIF Occurrence Download https://doi.org/10.15468/dl.8ab2yd
USA	Illinois		42.0016	-87.7784	2013	GBIF.org (23 October 2021) GBIF Occurrence Download https://doi.org/10.15468/dl.8ab2yd
USA	Illinois		42.0102	-87.791	2018	GBIF.org (23 October 2021) GBIF Occurrence Download https://doi.org/10.15468/dl.8ab2yd
USA	Illinois		42.039	-87.7929	2013	GBIF.org (23 October 2021) GBIF Occurrence Download https://doi.org/10.15468/dl.8ab2yd
USA	Illinois		42.0644	-88.2689	2018	GBIF.org (23 October 2021) GBIF Occurrence Download https://doi.org/10.15468/dl.8ab2yd
USA	Illinois		42.066	-87.7743	2018	GBIF.org (23 October 2021) GBIF Occurrence Download https://doi.org/10.15468/dl.8ab2yd
USA	Illinois		42.3919	-88.128	2014	GBIF.org (23 October 2021) GBIF Occurrence Download https://doi.org/10.15468/dl.8ab2yd
USA	Illinois		42.4019	-87.8301	2014	GBIF.org (23 October 2021) GBIF Occurrence Download https://doi.org/10.15468/dl.8ab2yd
USA	Indiana		39.5045	-85.6691	2019	GBIF.org (23 October 2021) GBIF Occurrence Download https://doi.org/10.15468/dl.8ab2yd
USA	Indiana		39.6215	-86.1681	2019	GBIF.org (23 October 2021) GBIF Occurrence Download https://doi.org/10.15468/dl.8ab2yd
USA	Indiana		39.816	-84.916	2018	GBIF.org (23 October 2021) GBIF Occurrence Download https://doi.org/10.15468/dl.8ab2yd
USA	Indiana		39.9079	-86.2098	2018	GBIF.org (23 October 2021) GBIF Occurrence Download https://doi.org/10.15468/dl.8ab2yd
USA	Indiana		39.9082	-86.2095	2018	GBIF.org (23 October 2021) GBIF Occurrence Download https://doi.org/10.15468/dl.8ab2yd
USA	Indiana		40.418	-86.8392	2018	GBIF.org (23 October 2021) GBIF Occurrence Download https://doi.org/10.15468/dl.8ab2yd
USA	Kansas	Wyandotte Co. Lake Park	39.1728	-94.783	2013	GBIF.org (23 October 2021) GBIF Occurrence Download https://doi.org/10.15468/dl.8ab2yd
USA	Kansas		39.1067	-95.3238		Emerald Ash Borer Informative Network. Available online: http://www.emeraldashborer.info/
USA	Kentucky		37.5544	-84.2387	2019	GBIF.org (23 October 2021) GBIF Occurrence Download https://doi.org/10.15468/dl.8ab2yd
USA	Kentucky		37.5572	-84.2461	2019	GBIF.org (23 October 2021) GBIF Occurrence Download https://doi.org/10.15468/dl.8ab2yd
USA	Kentucky		37.5921	-84.2878	2018	GBIF.org (23 October 2021) GBIF Occurrence Download https://doi.org/10.15468/dl.8ab2yd
USA	Kentucky		37.7068	-84.2724	2018	GBIF.org (23 October 2021) GBIF Occurrence Download https://doi.org/10.15468/dl.8ab2yd
USA	Kentucky		37.8339	-83.6086	2019	GBIF.org (23 October 2021) GBIF Occurrence Download https://doi.org/10.15468/dl.8ab2yd
USA	Louisiana		32.8103	-92.6063		Emerald Ash Borer Informative Network. Available online: http://www.emeraldashborer.info/
USA	Maryland		38.7364	-76.8261	2011	GBIF.org (23 October 2021) GBIF Occurrence Download https://doi.org/10.15468/dl.8ab2yd
USA	Maryland		38.7685	-77.0286	2018	GBIF.org (23 October 2021) GBIF Occurrence Download https://doi.org/10.15468/dl.8ab2yd
USA	Maryland		38.9226	-76.9068	2018	GBIF.org (23 October 2021) GBIF Occurrence Download https://doi.org/10.15468/dl.8ab2yd
USA	Maryland		38.9318	-76.9389	2018	GBIF.org (23 October 2021) GBIF Occurrence Download https://doi.org/10.15468/dl.8ab2yd
USA	Maryland		39.0655	-76.8448	2017	GBIF.org (23 October 2021) GBIF Occurrence Download https://doi.org/10.15468/dl.8ab2yd
USA	Maryland		39.0893	-77.0205	2017	GBIF.org (23 October 2021) GBIF Occurrence Download https://doi.org/10.15468/dl.8ab2yd
USA	Maryland		39.091	-77.0233	2018	GBIF.org (23 October 2021) GBIF Occurrence Download https://doi.org/10.15468/dl.8ab2yd
USA	Maryland		39.0936	-77.0246	2018	GBIF.org (23 October 2021) GBIF Occurrence Download https://doi.org/10.15468/dl.8ab2yd
USA	Maryland		39.113	-77.1072	2018	GBIF.org (23 October 2021) GBIF Occurrence Download https://doi.org/10.15468/dl.8ab2yd
USA	Maryland		39.1772	-76.8564	2018	GBIF.org (23 October 2021) GBIF Occurrence Download https://doi.org/10.15468/dl.8ab2yd
USA	Maryland		39.1789	-76.8845	2018	GBIF.org (23 October 2021) GBIF Occurrence Download https://doi.org/10.15468/dl.8ab2yd
USA	Maryland		39.1974	-76.7135	2019	GBIF.org (23 October 2021) GBIF Occurrence Download https://doi.org/10.15468/dl.8ab2yd
USA	Maryland		39.2897	-76.7997	2018	GBIF.org (23 October 2021) GBIF Occurrence Download https://doi.org/10.15468/dl.8ab2yd
USA	Maryland		39.3064	-76.6953	2019	GBIF.org (23 October 2021) GBIF Occurrence Download https://doi.org/10.15468/dl.8ab2yd
USA	Maryland		39.3072	-76.6978	2019	GBIF.org (23 October 2021) GBIF Occurrence Download https://doi.org/10.15468/dl.8ab2yd
USA	Maryland		39.4356	-77.3916	2019	GBIF.org (23 October 2021) GBIF Occurrence Download https://doi.org/10.15468/dl.8ab2yd
USA	Maryland		39.4358	-77.3914	2018	GBIF.org (23 October 2021) GBIF Occurrence Download https://doi.org/10.15468/dl.8ab2yd
USA	Maryland	Little Orleans Campground	39.6314	-78.3924	2015	GBIF.org (23 October 2021) GBIF Occurrence Download https://doi.org/10.15468/dl.8ab2yd
USA	Maryland	Little Orleans Campground	39.6314	-78.3924	2015	GBIF.org (23 October 2021) GBIF Occurrence Download https://doi.org/10.15468/dl.8ab2yd
USA	Maryland		39.6328	-79.123	2014	GBIF.org (23 October 2021) GBIF Occurrence Download https://doi.org/10.15468/dl.8ab2yd
USA	Michigan	M 12 at M 50	42.05	-84.2		GBIF.org (23 October 2021) GBIF Occurrence Download https://doi.org/10.15468/dl.8ab2yd
USA	Michigan	T2s-R8E Sec. 25 Canton Township, I-275 and Michigan Avenue	42.27	-83.4		GBIF.org (23 October 2021) GBIF Occurrence Download https://doi.org/10.15468/dl.8ab2yd
USA	Michigan		42.3222	-84.0896	2007	GBIF.org (23 October 2021) GBIF Occurrence Download https://doi.org/10.15468/dl.8ab2yd
USA	Michigan	Livonia	42.3683	-83.3528	2003	GBIF.org (23 October 2021) GBIF Occurrence Download https://doi.org/10.15468/dl.8ab2yd
USA	Michigan	Brighton	42.5337	-83.7861	2006	GBIF.org (23 October 2021) GBIF Occurrence Download https://doi.org/10.15468/dl.8ab2yd
USA	Michigan	Clinton	42.585	-82.916	2018	GBIF.org (23 October 2021) GBIF Occurrence Download https://doi.org/10.15468/dl.8ab2yd
USA	Michigan	Auburn Hills, 42В°39.547'N 83В°14.379'W, Oakland Co., MI	42.6592	-83.2397	2004	GBIF.org (23 October 2021) GBIF Occurrence Download https://doi.org/10.15468/dl.8ab2yd
USA	Michigan	Rochester Hills	42.6669	-83.151	2005	GBIF.org (23 October 2021) GBIF Occurrence Download https://doi.org/10.15468/dl.8ab2yd
USA	Michigan	Okemos	42.72	-84.4		GBIF.org (23 October 2021) GBIF Occurrence Download https://doi.org/10.15468/dl.8ab2yd
USA	Michigan		42.9537	-84.1467		GBIF.org (23 October 2021) GBIF Occurrence Download https://doi.org/10.15468/dl.8ab2yd
USA	Michigan		43.0062	-85.0022	2013	GBIF.org (23 October 2021) GBIF Occurrence Download https://doi.org/10.15468/dl.8ab2yd
USA	Michigan		43.0767	-84.7805	2013	GBIF.org (23 October 2021) GBIF Occurrence Download https://doi.org/10.15468/dl.8ab2yd
USA	Michigan		47.3839	-88.1057		Emerald Ash Borer Informative Network. Available online: http://www.emeraldashborer.info/
USA	Michigan		46.7789	-87.598		Emerald Ash Borer Informative Network. Available online: http://www.emeraldashborer.info/
USA	Michigan		46.395	-86.7095		Emerald Ash Borer Informative Network. Available online: http://www.emeraldashborer.info/
USA	Michigan		46.36	-84.5263		Emerald Ash Borer Informative Network. Available online: http://www.emeraldashborer.info/
USA	Minnesota		44.8866	-93.1793	2018	GBIF.org (23 October 2021) GBIF Occurrence Download https://doi.org/10.15468/dl.8ab2yd
USA	Minnesota		44.8907	-93.1808	2018	GBIF.org (23 October 2021) GBIF Occurrence Download https://doi.org/10.15468/dl.8ab2yd
USA	Minnesota		44.9397	-93.2127	2018	GBIF.org (23 October 2021) GBIF Occurrence Download https://doi.org/10.15468/dl.8ab2yd
USA	Minnesota		44.9555	-93.157	2017	GBIF.org (23 October 2021) GBIF Occurrence Download https://doi.org/10.15468/dl.8ab2yd
USA	Minnesota		44.9583	-93.1546	2018	GBIF.org (23 October 2021) GBIF Occurrence Download https://doi.org/10.15468/dl.8ab2yd
USA	Minnesota		45.0312	-93.1093	2017	GBIF.org (23 October 2021) GBIF Occurrence Download https://doi.org/10.15468/dl.8ab2yd
USA	Minnesota		45.1796	-93.0854	2019	GBIF.org (23 October 2021) GBIF Occurrence Download https://doi.org/10.15468/dl.8ab2yd
USA	Missouri		39.7806	-94.8034	2018	GBIF.org (23 October 2021) GBIF Occurrence Download https://doi.org/10.15468/dl.8ab2yd
USA	Nebraska		41.9268	-96.4213		Emerald Ash Borer Informative Network. Available online: http://www.emeraldashborer.info/
USA	New Hampshire		43.1645	-71.5096	2019	GBIF.org (23 October 2021) GBIF Occurrence Download https://doi.org/10.15468/dl.8ab2yd
USA	New Jersey		40.3329	-74.7508	2019	GBIF.org (23 October 2021) GBIF Occurrence Download https://doi.org/10.15468/dl.8ab2yd
USA	New Jersey		40.333	-74.7507	2019	GBIF.org (23 October 2021) GBIF Occurrence Download https://doi.org/10.15468/dl.8ab2yd
USA	New Jersey		40.5581	-74.526	2018	GBIF.org (23 October 2021) GBIF Occurrence Download https://doi.org/10.15468/dl.8ab2yd
USA	New Jersey		41.1408	-74.8304	2018	GBIF.org (23 October 2021) GBIF Occurrence Download https://doi.org/10.15468/dl.8ab2yd
USA	New York		40.5073	-74.2215	2019	GBIF.org (23 October 2021) GBIF Occurrence Download https://doi.org/10.15468/dl.8ab2yd
USA	New York		40.6152	-73.9986	2019	GBIF.org (23 October 2021) GBIF Occurrence Download https://doi.org/10.15468/dl.8ab2yd
USA	New York		41.1701	-73.7404	2019	GBIF.org (23 October 2021) GBIF Occurrence Download https://doi.org/10.15468/dl.8ab2yd
USA	New York		41.1794	-73.6698	2019	GBIF.org (23 October 2021) GBIF Occurrence Download https://doi.org/10.15468/dl.8ab2yd
USA	New York		41.1831	-73.6775	2019	GBIF.org (23 October 2021) GBIF Occurrence Download https://doi.org/10.15468/dl.8ab2yd
USA	New York		41.1991	-73.5586	2020	GBIF.org (23 October 2021) GBIF Occurrence Download https://doi.org/10.15468/dl.8ab2yd
USA	New York		41.1995	-73.5522	2020	GBIF.org (23 October 2021) GBIF Occurrence Download https://doi.org/10.15468/dl.8ab2yd
USA	New York		41.2012	-73.5579	2020	GBIF.org (23 October 2021) GBIF Occurrence Download https://doi.org/10.15468/dl.8ab2yd
USA	New York		41.2038	-73.5538	2020	GBIF.org (23 October 2021) GBIF Occurrence Download https://doi.org/10.15468/dl.8ab2yd
USA	New York		41.2048	-73.5524	2019	GBIF.org (23 October 2021) GBIF Occurrence Download https://doi.org/10.15468/dl.8ab2yd
USA	New York		41.2293	-73.5778	2019	GBIF.org (23 October 2021) GBIF Occurrence Download https://doi.org/10.15468/dl.8ab2yd
USA	New York		41.2441	-73.5957	2019	GBIF.org (23 October 2021) GBIF Occurrence Download https://doi.org/10.15468/dl.8ab2yd
USA	New York		41.2446	-73.595	2019	GBIF.org (23 October 2021) GBIF Occurrence Download https://doi.org/10.15468/dl.8ab2yd
USA	New York		41.2476	-73.5882	2018	GBIF.org (23 October 2021) GBIF Occurrence Download https://doi.org/10.15468/dl.8ab2yd
USA	New York		41.2887	-74.0327	2018	GBIF.org (23 October 2021) GBIF Occurrence Download https://doi.org/10.15468/dl.8ab2yd
USA	New York		41.2941	-73.9967	2019	GBIF.org (23 October 2021) GBIF Occurrence Download https://doi.org/10.15468/dl.8ab2yd
USA	New York		41.2941	-73.9963	2019	GBIF.org (23 October 2021) GBIF Occurrence Download https://doi.org/10.15468/dl.8ab2yd
USA	New York		41.2942	-73.9961	2019	GBIF.org (23 October 2021) GBIF Occurrence Download https://doi.org/10.15468/dl.8ab2yd
USA	New York		41.2942	-73.9961	2019	GBIF.org (23 October 2021) GBIF Occurrence Download https://doi.org/10.15468/dl.8ab2yd
USA	New York		41.2943	-73.9962	2019	GBIF.org (23 October 2021) GBIF Occurrence Download https://doi.org/10.15468/dl.8ab2yd
USA	New York		41.2943	-73.9963	2019	GBIF.org (23 October 2021) GBIF Occurrence Download https://doi.org/10.15468/dl.8ab2yd
USA	New York		41.3123	-73.5753	2019	GBIF.org (23 October 2021) GBIF Occurrence Download https://doi.org/10.15468/dl.8ab2yd
USA	New York		41.4284	-73.9667	2018	GBIF.org (23 October 2021) GBIF Occurrence Download https://doi.org/10.15468/dl.8ab2yd
USA	New York		41.9264	-74.2016	2018	GBIF.org (23 October 2021) GBIF Occurrence Download https://doi.org/10.15468/dl.8ab2yd
USA	New York		41.929	-74.2024	2018	GBIF.org (23 October 2021) GBIF Occurrence Download https://doi.org/10.15468/dl.8ab2yd
USA	New York		41.93	-74.2004	2015	GBIF.org (23 October 2021) GBIF Occurrence Download https://doi.org/10.15468/dl.8ab2yd
USA	New York		42.0368	-74.1273	2018	GBIF.org (23 October 2021) GBIF Occurrence Download https://doi.org/10.15468/dl.8ab2yd
USA	New York		42.0867	-73.9758	2018	GBIF.org (23 October 2021) GBIF Occurrence Download https://doi.org/10.15468/dl.8ab2yd
USA	New York		42.1414	-75.8971	2019	GBIF.org (23 October 2021) GBIF Occurrence Download https://doi.org/10.15468/dl.8ab2yd
USA	New York		42.2427	-77.1987	2017	GBIF.org (23 October 2021) GBIF Occurrence Download https://doi.org/10.15468/dl.8ab2yd
USA	New York		42.2922	-73.5745	2019	GBIF.org (23 October 2021) GBIF Occurrence Download https://doi.org/10.15468/dl.8ab2yd
USA	New York		42.4395	-76.4902	2019	GBIF.org (23 October 2021) GBIF Occurrence Download https://doi.org/10.15468/dl.8ab2yd
USA	New York		42.4435	-76.7582	2019	GBIF.org (23 October 2021) GBIF Occurrence Download https://doi.org/10.15468/dl.8ab2yd
USA	New York		42.4783	-76.4505	2019	GBIF.org (23 October 2021) GBIF Occurrence Download https://doi.org/10.15468/dl.8ab2yd
USA	New York		42.4783	-76.4505	2019	GBIF.org (23 October 2021) GBIF Occurrence Download https://doi.org/10.15468/dl.8ab2yd
USA	New York		42.4783	-76.4505	2019	GBIF.org (23 October 2021) GBIF Occurrence Download https://doi.org/10.15468/dl.8ab2yd
USA	New York		42.4803	-76.4501	2019	GBIF.org (23 October 2021) GBIF Occurrence Download https://doi.org/10.15468/dl.8ab2yd
USA	New York		42.4805	-76.4497	2019	GBIF.org (23 October 2021) GBIF Occurrence Download https://doi.org/10.15468/dl.8ab2yd
USA	New York		42.4831	-74.0094	2018	GBIF.org (23 October 2021) GBIF Occurrence Download https://doi.org/10.15468/dl.8ab2yd
USA	New York		42.5577	-79.1363	2018	GBIF.org (23 October 2021) GBIF Occurrence Download https://doi.org/10.15468/dl.8ab2yd
USA	New York		42.5831	-79.5223	2018	GBIF.org (23 October 2021) GBIF Occurrence Download https://doi.org/10.15468/dl.8ab2yd
USA	New York		42.5977	-73.71	2019	GBIF.org (23 October 2021) GBIF Occurrence Download https://doi.org/10.15468/dl.8ab2yd
USA	New York		42.6636	-73.8086	2018	GBIF.org (23 October 2021) GBIF Occurrence Download https://doi.org/10.15468/dl.8ab2yd
USA	New York		42.8904	-78.7171	2016	GBIF.org (23 October 2021) GBIF Occurrence Download https://doi.org/10.15468/dl.8ab2yd
USA	New York		42.9688	-78.9454	2019	GBIF.org (23 October 2021) GBIF Occurrence Download https://doi.org/10.15468/dl.8ab2yd
USA	New York		42.9929	-73.8683	2017	GBIF.org (23 October 2021) GBIF Occurrence Download https://doi.org/10.15468/dl.8ab2yd
USA	New York		42.9941	-78.8178	2016	GBIF.org (23 October 2021) GBIF Occurrence Download https://doi.org/10.15468/dl.8ab2yd
USA	New York		43.0042	-77.8835	2019	GBIF.org (23 October 2021) GBIF Occurrence Download https://doi.org/10.15468/dl.8ab2yd
USA	New York		43.0154	-78.4846	2019	GBIF.org (23 October 2021) GBIF Occurrence Download https://doi.org/10.15468/dl.8ab2yd
USA	New York		43.1935	-77.41	2019	GBIF.org (23 October 2021) GBIF Occurrence Download https://doi.org/10.15468/dl.8ab2yd
USA	New York		43.303	-77.714	2018	GBIF.org (23 October 2021) GBIF Occurrence Download https://doi.org/10.15468/dl.8ab2yd
USA	New York	Syracuse	43.0382	-76.1306		Emerald Ash Borer Informative Network. Available online: http://www.emeraldashborer.info/
USA	North Carolina		35.0596	-83.4313	2019	GBIF.org (23 October 2021) GBIF Occurrence Download https://doi.org/10.15468/dl.8ab2yd
USA	North Carolina		35.7738	-80.083	2019	GBIF.org (23 October 2021) GBIF Occurrence Download https://doi.org/10.15468/dl.8ab2yd
USA	North Carolina		36.0533	-79.7386	2019	GBIF.org (23 October 2021) GBIF Occurrence Download https://doi.org/10.15468/dl.8ab2yd
USA	Ohio		39.0999	-84.6612	2018	GBIF.org (23 October 2021) GBIF Occurrence Download https://doi.org/10.15468/dl.8ab2yd
USA	Ohio		39.1412	-84.5172	2018	GBIF.org (23 October 2021) GBIF Occurrence Download https://doi.org/10.15468/dl.8ab2yd
USA	Ohio		39.3609	-84.1756	2013	GBIF.org (23 October 2021) GBIF Occurrence Download https://doi.org/10.15468/dl.8ab2yd
USA	Ohio		39.6742	-82.935	2019	GBIF.org (23 October 2021) GBIF Occurrence Download https://doi.org/10.15468/dl.8ab2yd
USA	Ohio		39.8303	-81.7308	2016	GBIF.org (23 October 2021) GBIF Occurrence Download https://doi.org/10.15468/dl.8ab2yd
USA	Ohio		40.0968	-83.1097	2015	GBIF.org (23 October 2021) GBIF Occurrence Download https://doi.org/10.15468/dl.8ab2yd
USA	Ohio		40.1009	-82.8991	2011	GBIF.org (23 October 2021) GBIF Occurrence Download https://doi.org/10.15468/dl.8ab2yd
USA	Ohio		40.6142	-81.4223	2017	GBIF.org (23 October 2021) GBIF Occurrence Download https://doi.org/10.15468/dl.8ab2yd
USA	Ohio		40.6676	-81.3389	2017	GBIF.org (23 October 2021) GBIF Occurrence Download https://doi.org/10.15468/dl.8ab2yd
USA	Ohio		40.7006	-82.5522	2015	GBIF.org (23 October 2021) GBIF Occurrence Download https://doi.org/10.15468/dl.8ab2yd
USA	Ohio		40.9339	-81.1025	2018	GBIF.org (23 October 2021) GBIF Occurrence Download https://doi.org/10.15468/dl.8ab2yd
USA	Ohio		40.9446	-81.7004	2019	GBIF.org (23 October 2021) GBIF Occurrence Download https://doi.org/10.15468/dl.8ab2yd
USA	Ohio		40.9584	-83.6577	2013	GBIF.org (23 October 2021) GBIF Occurrence Download https://doi.org/10.15468/dl.8ab2yd
USA	Ohio		40.9637	-81.3312	2013	GBIF.org (23 October 2021) GBIF Occurrence Download https://doi.org/10.15468/dl.8ab2yd
USA	Ohio		41.0649	-81.307	2016	GBIF.org (23 October 2021) GBIF Occurrence Download https://doi.org/10.15468/dl.8ab2yd
USA	Ohio		41.1014	-81.4418	2015	GBIF.org (23 October 2021) GBIF Occurrence Download https://doi.org/10.15468/dl.8ab2yd
USA	Ohio		41.1119	-81.5399	2014	GBIF.org (23 October 2021) GBIF Occurrence Download https://doi.org/10.15468/dl.8ab2yd
USA	Ohio		41.1526	-81.137	2017	GBIF.org (23 October 2021) GBIF Occurrence Download https://doi.org/10.15468/dl.8ab2yd
USA	Ohio		41.2061	-81.72	2018	GBIF.org (23 October 2021) GBIF Occurrence Download https://doi.org/10.15468/dl.8ab2yd
USA	Ohio		41.22	-81.5771	2019	GBIF.org (23 October 2021) GBIF Occurrence Download https://doi.org/10.15468/dl.8ab2yd
USA	Ohio		41.2457	-81.7191	2015	GBIF.org (23 October 2021) GBIF Occurrence Download https://doi.org/10.15468/dl.8ab2yd
USA	Ohio		41.2583	-81.5418	2018	GBIF.org (23 October 2021) GBIF Occurrence Download https://doi.org/10.15468/dl.8ab2yd
USA	Ohio		41.2597	-81.5633	2016	GBIF.org (23 October 2021) GBIF Occurrence Download https://doi.org/10.15468/dl.8ab2yd
USA	Ohio		41.2808	-81.5678	2014	GBIF.org (23 October 2021) GBIF Occurrence Download https://doi.org/10.15468/dl.8ab2yd
USA	Ohio		41.3033	-81.5283	2019	GBIF.org (23 October 2021) GBIF Occurrence Download https://doi.org/10.15468/dl.8ab2yd
USA	Ohio		41.3614	-81.8483	2016	GBIF.org (23 October 2021) GBIF Occurrence Download https://doi.org/10.15468/dl.8ab2yd
USA	Ohio		41.3656	-81.4611	2016	GBIF.org (23 October 2021) GBIF Occurrence Download https://doi.org/10.15468/dl.8ab2yd
USA	Ohio		41.4085	-81.8893	2017	GBIF.org (23 October 2021) GBIF Occurrence Download https://doi.org/10.15468/dl.8ab2yd
USA	Ohio		41.4101	-81.8878	2017	GBIF.org (23 October 2021) GBIF Occurrence Download https://doi.org/10.15468/dl.8ab2yd
USA	Ohio		41.4134	-81.7544	2018	GBIF.org (23 October 2021) GBIF Occurrence Download https://doi.org/10.15468/dl.8ab2yd
USA	Ohio		41.4306	-81.8505	2017	GBIF.org (23 October 2021) GBIF Occurrence Download https://doi.org/10.15468/dl.8ab2yd
USA	Ohio		41.4536	-81.5258	2017	GBIF.org (23 October 2021) GBIF Occurrence Download https://doi.org/10.15468/dl.8ab2yd
USA	Ohio	Swanton Twp., Lucas Co., OH	41.5647	-83.8481	2003	GBIF.org (23 October 2021) GBIF Occurrence Download https://doi.org/10.15468/dl.8ab2yd
USA	Ohio		41.5756	-81.3264	2017	GBIF.org (23 October 2021) GBIF Occurrence Download https://doi.org/10.15468/dl.8ab2yd
USA	Ohio		41.7556	-80.8001	2018	GBIF.org (23 October 2021) GBIF Occurrence Download https://doi.org/10.15468/dl.8ab2yd
USA	Ohio		41.7617	-81.2861	2016	GBIF.org (23 October 2021) GBIF Occurrence Download https://doi.org/10.15468/dl.8ab2yd
USA	Ohio	Wellington Co., Clairfields Dr. W.	43.499	-80.2	2014	GBIF.org (23 October 2021) GBIF Occurrence Download https://doi.org/10.15468/dl.8ab2yd
USA	Oklahoma		34.0532	-94.6967		Emerald Ash Borer Informative Network. Available online: http://www.emeraldashborer.info/
USA	Pennsylvania		39.8194	-79.4475	2019	GBIF.org (23 October 2021) GBIF Occurrence Download https://doi.org/10.15468/dl.8ab2yd
USA	Pennsylvania		40.0488	-75.1994	2018	GBIF.org (23 October 2021) GBIF Occurrence Download https://doi.org/10.15468/dl.8ab2yd
USA	Pennsylvania		40.0539	-78.3165	2016	GBIF.org (23 October 2021) GBIF Occurrence Download https://doi.org/10.15468/dl.8ab2yd
USA	Pennsylvania		40.2417	-79.8498	2016	GBIF.org (23 October 2021) GBIF Occurrence Download https://doi.org/10.15468/dl.8ab2yd
USA	Pennsylvania		40.3016	-75.0356	2019	GBIF.org (23 October 2021) GBIF Occurrence Download https://doi.org/10.15468/dl.8ab2yd
USA	Pennsylvania		40.3016	-75.0356	2016	GBIF.org (23 October 2021) GBIF Occurrence Download https://doi.org/10.15468/dl.8ab2yd
USA	Pennsylvania		40.332	-80.1076	2018	GBIF.org (23 October 2021) GBIF Occurrence Download https://doi.org/10.15468/dl.8ab2yd
USA	Pennsylvania		40.3353	-80.1161	2017	GBIF.org (23 October 2021) GBIF Occurrence Download https://doi.org/10.15468/dl.8ab2yd
USA	Pennsylvania		40.3992	-79.3281	2019	GBIF.org (23 October 2021) GBIF Occurrence Download https://doi.org/10.15468/dl.8ab2yd
USA	Pennsylvania		40.426	-75.542	2019	GBIF.org (23 October 2021) GBIF Occurrence Download https://doi.org/10.15468/dl.8ab2yd
USA	Pennsylvania		40.4421	-79.9003	2019	GBIF.org (23 October 2021) GBIF Occurrence Download https://doi.org/10.15468/dl.8ab2yd
USA	Pennsylvania		40.5093	-80.079	2013	GBIF.org (23 October 2021) GBIF Occurrence Download https://doi.org/10.15468/dl.8ab2yd
USA	Pennsylvania		40.5431	-79.9083	2019	GBIF.org (23 October 2021) GBIF Occurrence Download https://doi.org/10.15468/dl.8ab2yd
USA	Pennsylvania	Potter, Rt322,Rd 144	40.7947	-77.6258	2011	GBIF.org (23 October 2021) GBIF Occurrence Download https://doi.org/10.15468/dl.8ab2yd
USA	Pennsylvania		40.9697	-76.58	2016	GBIF.org (23 October 2021) GBIF Occurrence Download https://doi.org/10.15468/dl.8ab2yd
USA	Pennsylvania		41.1081	-75.4549	2019	GBIF.org (23 October 2021) GBIF Occurrence Download https://doi.org/10.15468/dl.8ab2yd
USA	Pennsylvania		41.3322	-75.9001	2018	GBIF.org (23 October 2021) GBIF Occurrence Download https://doi.org/10.15468/dl.8ab2yd
USA	Pennsylvania		41.7836	-76.7905	2019	GBIF.org (23 October 2021) GBIF Occurrence Download https://doi.org/10.15468/dl.8ab2yd
USA	Pennsylvania		41.9617	-75.9564	2017	GBIF.org (23 October 2021) GBIF Occurrence Download https://doi.org/10.15468/dl.8ab2yd
USA	Pennsylvania		42.0059	-80.3562	2016	GBIF.org (23 October 2021) GBIF Occurrence Download https://doi.org/10.15468/dl.8ab2yd
USA	South Carolina		34.8933	-82.4679		Emerald Ash Borer Informative Network. Available online: http://www.emeraldashborer.info/
USA	South Dakota		43.6146	-96.7871		Emerald Ash Borer Informative Network. Available online: http://www.emeraldashborer.info/
USA	Tennessee		36.1655	-83.3808	2018	GBIF.org (23 October 2021) GBIF Occurrence Download https://doi.org/10.15468/dl.8ab2yd
USA	Tennessee		35.7249	-86.4396		Emerald Ash Borer Informative Network. Available online: http://www.emeraldashborer.info/
USA	Texas		32.666	-94.1789	2016	GBIF.org (23 October 2021) GBIF Occurrence Download https://doi.org/10.15468/dl.8ab2yd
USA	Texas		32.8462	-97.4747	2019	GBIF.org (23 October 2021) GBIF Occurrence Download https://doi.org/10.15468/dl.8ab2yd
USA	Texas		32.8494	-97.4905	2019	GBIF.org (23 October 2021) GBIF Occurrence Download https://doi.org/10.15468/dl.8ab2yd
USA	Texas		32.8756	-97.4785	2018	GBIF.org (23 October 2021) GBIF Occurrence Download https://doi.org/10.15468/dl.8ab2yd
USA	Vermont		44.2577	-72.583	2018	GBIF.org (23 October 2021) GBIF Occurrence Download https://doi.org/10.15468/dl.8ab2yd
USA	Vermont		44.3575	-73.0053	2019	GBIF.org (23 October 2021) GBIF Occurrence Download https://doi.org/10.15468/dl.8ab2yd
USA	Virginia		36.9825	-80.3912	2017	GBIF.org (23 October 2021) GBIF Occurrence Download https://doi.org/10.15468/dl.8ab2yd
USA	Virginia		37.0924	-80.1111	2019	GBIF.org (23 October 2021) GBIF Occurrence Download https://doi.org/10.15468/dl.8ab2yd
USA	Virginia		37.3245	-80.415	2018	GBIF.org (23 October 2021) GBIF Occurrence Download https://doi.org/10.15468/dl.8ab2yd
USA	Virginia		37.3515	-80.8065	2015	GBIF.org (23 October 2021) GBIF Occurrence Download https://doi.org/10.15468/dl.8ab2yd
USA	Virginia		37.4176	-80.2738	2019	GBIF.org (23 October 2021) GBIF Occurrence Download https://doi.org/10.15468/dl.8ab2yd
USA	Virginia		37.4343	-80.2872	2019	GBIF.org (23 October 2021) GBIF Occurrence Download https://doi.org/10.15468/dl.8ab2yd
USA	Virginia		37.4692	-77.67	2019	GBIF.org (23 October 2021) GBIF Occurrence Download https://doi.org/10.15468/dl.8ab2yd
USA	Virginia		37.8061	-79.1862	2019	GBIF.org (23 October 2021) GBIF Occurrence Download https://doi.org/10.15468/dl.8ab2yd
USA	Virginia		38.2427	-77.9739	2019	GBIF.org (23 October 2021) GBIF Occurrence Download https://doi.org/10.15468/dl.8ab2yd
USA	Virginia		38.6181	-77.3605	2017	GBIF.org (23 October 2021) GBIF Occurrence Download https://doi.org/10.15468/dl.8ab2yd
USA	Virginia		38.6223	-77.5346	2018	GBIF.org (23 October 2021) GBIF Occurrence Download https://doi.org/10.15468/dl.8ab2yd
USA	Virginia		38.6241	-77.5365	2016	GBIF.org (23 October 2021) GBIF Occurrence Download https://doi.org/10.15468/dl.8ab2yd
USA	Virginia		38.6811	-77.2531	2016	GBIF.org (23 October 2021) GBIF Occurrence Download https://doi.org/10.15468/dl.8ab2yd
USA	Virginia		38.7384	-77.3181	2017	GBIF.org (23 October 2021) GBIF Occurrence Download https://doi.org/10.15468/dl.8ab2yd
USA	Virginia		38.7799	-77.3861	2019	GBIF.org (23 October 2021) GBIF Occurrence Download https://doi.org/10.15468/dl.8ab2yd
USA	Virginia		38.7821	-77.8026	2018	GBIF.org (23 October 2021) GBIF Occurrence Download https://doi.org/10.15468/dl.8ab2yd
USA	Virginia		38.8328	-77.9946	2019	GBIF.org (23 October 2021) GBIF Occurrence Download https://doi.org/10.15468/dl.8ab2yd
USA	Virginia		38.8404	-77.4289	2013	GBIF.org (23 October 2021) GBIF Occurrence Download https://doi.org/10.15468/dl.8ab2yd
USA	Virginia		38.8404	-77.4289	2014	GBIF.org (23 October 2021) GBIF Occurrence Download https://doi.org/10.15468/dl.8ab2yd
USA	Virginia		38.8583	-78.1681	2018	GBIF.org (23 October 2021) GBIF Occurrence Download https://doi.org/10.15468/dl.8ab2yd
USA	Virginia		38.9727	-77.3693	2019	GBIF.org (23 October 2021) GBIF Occurrence Download https://doi.org/10.15468/dl.8ab2yd
USA	Wisconsin		42.6834	-87.7979	2015	GBIF.org (23 October 2021) GBIF Occurrence Download https://doi.org/10.15468/dl.8ab2yd
USA	Wisconsin		42.6834	-87.7979	2015	GBIF.org (23 October 2021) GBIF Occurrence Download https://doi.org/10.15468/dl.8ab2yd
USA	Wisconsin		42.6835	-87.798	2017	GBIF.org (23 October 2021) GBIF Occurrence Download https://doi.org/10.15468/dl.8ab2yd
USA	Wisconsin		42.6837	-87.7983	2017	GBIF.org (23 October 2021) GBIF Occurrence Download https://doi.org/10.15468/dl.8ab2yd
USA	Wisconsin		42.6838	-87.7983	2017	GBIF.org (23 October 2021) GBIF Occurrence Download https://doi.org/10.15468/dl.8ab2yd
USA	Wisconsin		42.7198	-88.0419	2017	GBIF.org (23 October 2021) GBIF Occurrence Download https://doi.org/10.15468/dl.8ab2yd
USA	Wisconsin		42.7347	-90.4889	2018	GBIF.org (23 October 2021) GBIF Occurrence Download https://doi.org/10.15468/dl.8ab2yd
USA	Wisconsin		42.7347	-90.4888	2018	GBIF.org (23 October 2021) GBIF Occurrence Download https://doi.org/10.15468/dl.8ab2yd
USA	Wisconsin		42.7567	-87.7824	2018	GBIF.org (23 October 2021) GBIF Occurrence Download https://doi.org/10.15468/dl.8ab2yd
USA	Wisconsin		42.7655	-90.5241	2019	GBIF.org (23 October 2021) GBIF Occurrence Download https://doi.org/10.15468/dl.8ab2yd
USA	Wisconsin		42.9606	-88.0996	2019	GBIF.org (23 October 2021) GBIF Occurrence Download https://doi.org/10.15468/dl.8ab2yd
USA	Wisconsin		43.0388	-87.9023	2019	GBIF.org (23 October 2021) GBIF Occurrence Download https://doi.org/10.15468/dl.8ab2yd
USA	Wisconsin		43.3947	-87.8636	2017	GBIF.org (23 October 2021) GBIF Occurrence Download https://doi.org/10.15468/dl.8ab2yd
USA	Wisconsin		43.6756	-87.7093	2019	GBIF.org (23 October 2021) GBIF Occurrence Download https://doi.org/10.15468/dl.8ab2yd
USA	Wisconsin		43.6771	-87.7084	2019	GBIF.org (23 October 2021) GBIF Occurrence Download https://doi.org/10.15468/dl.8ab2yd
USA	Wisconsin		44.5178	-89.5531	2018	GBIF.org (23 October 2021) GBIF Occurrence Download https://doi.org/10.15468/dl.8ab2yd
USA	Wisconsin		46.7119	-92.1013		Emerald Ash Borer Informative Network. Available online: http://www.emeraldashborer.info/

## Sheet: Asia
Title of the article: Low heat availability could limit the potential spread of the emerald ash borer to Northern Europe (model based on growing degree days per year)
Authors: Marina J. Orlova-Bienkowskaja and Andrzej O. Bieńkowski
Supplement S1: Localities, where the emerald ash borer Agrilus planipennis (Coleotera: Buprestidae) has been detected in Europe by October 2021
Country	Region	Locality	Latitude	Longitude	Year	Source of information
China	Beijing	Chaoyang	39.54	116.23	2003–2008	Bray et al. (2011)
China	Beijing	Beianhe	40.06	116.11	2003	Zhang et al. (2005)
China	Beijing	Haidian	40	116.18	2010-2013	Wang et al. (2016)
China	Hebei	Beijing	39.36	118.1	2003–2008	Bray et al. (2011)
China	Hebei	Tangshan (Zhen Zhuang-Zi Village)	39.29	118.13	2003–2008	Bray et al. (2011)
China	Hebei	Chahar Yangkiaping	40	115	1937	Jendek (1994)
China	Hebei	Tangshan	39.63	118.18	2003	Liu et al. (2003)
China	Hebei	Qinhuandao	39.94	119.6	2003	Wei et al. (2004)
China	Heilongjang	Laoshan	45.27	127.59	2003-2008	Keever et al. (2013)
China	Heilongjang	Shangzhi	45	128.5	2003, 2012	Liu et al. (2003), Wang et al. (2016)
China	Heilongjang	Harbin	45.45	126.38	1964, 2003–2008	Liu et al. (2003), Bray et al. (2011)
China	Heilongjang	Hejiang	46.79	130.38	2003	Wei et al. (2004)
China	Heilongjang	Mudanjian	44.55	129.63	2003	Wei et al. (2004)
China	Heilongjang	Yichun	47.73	128.84	2003	Wei et al. (2004)
China	Jilin	Jiang Nan Forest	43.8	126.77	2006	Bray et al. (2007)
China	Jilin	Jiutai	44.09	125.49	2003–2008	Bray et al. (2011)
China	Jilin	Changchun City	43.46	125.27	2003–2008	Bray et al. (2011), Wang et al. (2016)
China	Jilin	Jilin City	43.43	126.41	2003–2008	Bray et al. (2011)
China	Jilin	Changchun, Jingyuetan Forest Park	43.77	125.5	2003, 2006	Liu et al. (2003), Bray et al. (2007)
China	Jilin	Songhuahu Nature Reserve	43.73	126.66	2003	Liu et al. (2003)
China	Jilin	Jiaohe Experimental Forest	43.69	127.32	2003	Liu et al. (2003)
China	Jilin	Changchun, Dongfenqu/ Jingyuetan	42.66	125.49	2003	Liu et al. (2007)
China	Jilin	Changchun, Laoniujuan/ Jingyuetan	43.77	125.48	2003	Liu et al. (2007)
China	Jilin	Dunhua	43.53	128.28	2003	Wei et al. (2004)
China	Liaoning	Liaoning	41.46	123.25	2003–2008	Bray et al. (2011)
China	Liaoning	Shenyang (Yushutun)	41.46	123.26	<1986, 2003–2008	Hou Tao-qian (1986), Wei et al. (2004), Bray et al. (2011),
China	Liaoning	Shenyang	41.82	123.57	2013	Wang et al. (2016)
China	Liaoning	Benxi, Tianshifu Township, Xibeitian	41.26	124.36	2003	Liu et al. (2003)
China	Liaoning	Benxi	41.13	124.29	2003	Liu et al. (2007)
China	Liaoning	Shenyang	41.81	123.43	2003, 2013	Wei et al. (2004), Wang et al (2016)
China	Liaoning	Dandong	40	124.34	2003	Wei et al. (2004)
China	Liaoning	Dalian	38.95	121.58	2003	Wei et al. (2004)
China	Liaoning	Benxi Changzui/Jianchang	40.78	119.83	2003	Liu et al. (2007)
China	Liaoning	Fengcheng	40.88	124.283	2010-2012	Wang et al. (2016)
China	Shandong	Dongying	37.44	118.68	2003	Wei et al. (2004)
China	Shandong	Binzhou	37.38	117.97	2003	Wei et al. (2004)
China	Tianjin	Tianjin City, Hangu	39.14	117.47	2003–2008	Bray et al. (2011)
China	Tianjin	Tianjin City Dagang	38.56	117.31	1982-1991, 2006, 2010-2012	Wei et al. (2004), Bray et al. (2007), Wang et al. (2016)
China	Tianjin	Jinnan, Xianshuigu Township, Zhangzhuang	38.98	117.4	2003	Liu et al. (2003)
China	Tianjin	Guangang, City forest	38.94	117.54	1998 - 2002	Liu et al. (2003), Wei et al., (2004)
Republic of Korea		Seoul	37.57	126.99	1943	Kurosawa (1956)
Republic of Korea		Gyeonggi-do, Suwon	37.16	127.1	2006	Bray et al. (2011)
Republic of Korea		Chungchongnam-do Daejeon	36.1	127.14	2003–2008	Williams et al. (2006), Bray et al. (2011), Belokobylskij et al. (2012)
Republic of Korea		Yangsuri	37.56	127.34	2008	Keever et al. (2013)
Republic of Korea		Pocheon-gun, Gyeonggi-do	37.6	127.34		GBIF (2017)
Republic of Korea		Jirisan Nat. Park	35.29	127.63	2006	Bray et al. (2007)
Republic of Korea		Mt. Muju	35.94	127.7	2006	Bray et al. (2007)
Republic of Korea		Gangwon-do Inje	38.04	128.1	2003–2008	Williams et al. (2006), Bray et al. (2011)
Republic of Korea		Gyeongsangbuk-do Sangju	36.44	128.17	2006	Bray et al. (2011)
Republic of Korea		Gangwon-do Samcheok	37.27	129.1	2003–2008	Williams et al. (2006), Bray et al. (2011)
Russia	Khabarovskyi kr.	Troitskoe	49.42	136.56	2003–2008	Sobek-Swant et al. (2012)
Russia	Khabarovskyi kr.	Khabarovsk, 25 Kilometr	48.25	135.05	2004–2006	Yurchenko et al. (2007)
Russia	Khabarovskyi kr.	Khabarovsk, Southern microdistrict	48.39	135.11	2007-2009	Yurchenko (2009)
Russia	Khabarovskyi kr.	Khekhtsir	48.13	135.07	2008-2011	Duan et al. (2012)
Russia	Khabarovskyi kr.	Khabarovsk, Gagarin Park	48.28	135.06	2008-2011	Duan et al. (2012)
Russia	Khabarovskyi kr.	Khabarovsk, Arboretum	48.28	135.06	2008-2011	Examined specimens from collection of Collection of Federal Scientific Centre of Biodiversity of Terrestrial Biota of East Asia and Duan et al. (2012)
Russia	Primorskiy kr.	Shkotovo district, Shtykovo, Koryavaya Pad	43.39	132.37	1935	Yurchenko et al. (2007)
Russia	Primorskiy kr.	Sikhote-Alin Nature Reserve	45.19	136.15	1946	Alexeev (1979)
Russia	Primorskiy kr.	S. Sikhote-Alin, Sokolchi	43.36	134.11	1980	Examined specimens from collection of M.Yu. Kalasyan
Russia	Primorskiy kr.	Benevskoe	43.17	133.76	1989	Jendek (1994)
Russia	Primorskiy kr.	Novocugujevka	44.22	133.84	1992	Jendek & Grebennikov (2011)
Russia	Primorskiy kr.	Chernye gory, rifgt tributary of Poima River	42.89	131.16	1999	Examined specimens from collection of ZIN and Jendek & Grebennikov (2011)
Russia	Primorskiy kr.	Sinij Ridge, 4 km East of Evseevka	44.41	132.89	1999	Examined specimens from collection of ZIN
Russia	Primorskiy kr.	Kamenushka vill., Ussuryiskyi Dist.	43.62	132.23	2007	Examined specimens from collection of S.N. Ivanov
Russia	Primorskiy kr.	Lazovski Nature Reserve, Korpad	43.1	133.91	2008	Examined specimens from collection of ZIN, Volkovitsh (2009)
Russia	Primorskiy kr.	Vladivostok	43.17	131.98	2008	Yurchenko et al. (2013a)
Russia	Primorskiy kr.	Pogranichnyj	44.41	131.38	2008	Yurchenko et al. (2013a)
Russia	Primorskiy kr.	Vladivostok, Prospect 100-letiya	43.16	131.91	2010	Belokobylskij et al. (2012)
Russia	Primorskiy kr.	Vladivostok, Ugol'naya station	43.31	132.06	2010	Belokobylskij et al. (2012)
Russia	Primorskiy kr.	Khasan District, 10-20 km from the border of China	42.43	130.69	2004–2006	Yurchenko et al. (2007)
Russia	Primorskiy kr.	Okeanskaya	43.23	132.01	2004–2006	Yurchenko et al. (2007)
Russia	Primorskiy kr.	Pyatyj Klyuch near Vladivostok	43.28	132.08	2004–2006	Yurchenko et al. (2007)
Russia	Primorskiy kr.	Zanadvorovka	43.3	131.6	2004–2006	Yurchenko et al. (2007)
Russia	Primorskiy kr.	Ternei District	45.9	137.5	2004–2006	Yurchenko et al. (2007)
Russia	Primorskiy kr.	Dalnerechensk	45.93	133.74	2004–2006	Yurchenko et al. (2007)
Russia	Primorskiy kr.	Ryazanovka District	42.51	131.12	2008-2011	Duan et al. (2012), Yurchenko et al. (2007)
Russia	Primorskiy kr.	Vladivostok, Borisenko Street	43.06	131.58	2008-2011	Duan et al. (2012)
Russia	Primorskiy kr.	Vladivostok, Postysheva Street	43.11	132.15	2008-2011	Duan et al. (2012)
Russia	Primorskiy kr.	Barabash	43.13	131.32	2008-2011	Duan et al. (2012), Yurchenko et al. (2007, 2013a)
Russia	Primorskiy kr.	Vladivostok, Pervaya Street	43.14	132	2008-2011	Duan et al. (2012)
Russia	Primorskiy kr.	Peschaniy “Village”	43.17	131.36	2008-2011	Duan et al. (2012)
Russia	Primorskiy kr.	Trudovoe (Ugolnaya Station)	43.3	132.1	2008-2012	Yurchrnko et al. (2013b)
Russia	Primorskiy kr.	Artem	43.36	132.16	2008-2012	Yurchrnko et al. (2013b)
Russia	Primorskiy kr.	Zavodskoj	43.46	132.28	2008-2012	Yurchrnko et al. (2013b)
Russia	Primorskiy kr.	Gornotaezhnoe	43.69	132.13	2008-2012	Yurchrnko et al. (2013b)
Russia	Primorskiy kr.	Ussurijsk	43.81	131.97	2008-2012	Yurchrnko et al. (2013b)
Russia	Primorskiy kr.	Vozdvizhenka	43.9	131.93	2008-2012	Yurchrnko et al. (2013b)
Japan	Hokkaido	Kotambetsu, Tomamae, Kokkaidoh	44.27	141.72	1949	Chamorro et al. (2015)
Japan	Hokkaido	Shikotsu-ko	42.79	141.38	1970	Chamorro et al. (2015)
Japan	Hokkaido	Tokachi, Memuro, Shin-Arashiyama	42.83	142.96	1974	GBIF (2017)
Japan	Hokkaido	Sapporo. Type locality of Agrilus marcopoli ulmi	43.06	141.35	1942	Kurosawa (1956), GBIF (2017)
Japan	Honshu	Hiroshima Prefecture	34.58	132.86	<1996	Akiyama & Akiyama, 1996
Japan	Honshu	Ogawadani, Okutama	35.83	139.05	1966	Chamorro et al. (2015)
Japan	Honshu	Nippara, Okutama, Tokio	35.83	139.05	1957	Chamorro et al. (2015), GBIF (2017)
Japan	Honshu	Tokyo, Nippara	35.83	139.05	1966	Chamorro et al. (2015)
Japan	Honshu	Koganezawa (Yamanashi)	35.59	138.88	1975	Chamorro et al. (2015)
Japan	Honshu	Sugasaka Pass, Maizuru, Kioto Prefecture	35.43	135.41	1943	Chamorro et al. (2015)
Japan	Honshu	Okutama, Nippara, Tokyo	35.83	139.05	1957	GBIF (2017)
Japan	Honshu	Yashagaike, Fukui	35.67	136.29	1974	GBIF (2017)
Japan	Honshu	Todai, Nagano	36.64	138.13	1972	Jendek (1994)
Japan	Honshu	Ogawadani Vall. Okutama Tokyo	35.83	139.05	1964	Jendek (1994)
Japan	Honshu	Koganezawa, Ohtzuki City, Yamanashi Pref.	35.59	138.88	1981	Jendek (1994)
Japan	Honshu	Usui-pass, Gumma pref., Honshu	36.34	138.65	1941	Kurosawa (1956)
Japan	Honshu	Honshu, Miyagi Prefecture Shiroishi City, Misumi	38	140.57	2003	Schaefer (2004)
Japan	Honshu	Japan, Kyoto Prefecture	35.27	135.49	<1956	Schaefer (2004)
Japan	Kyushu	Naidaijin, Yabe T., Kumamoto Prefecture	32.64	130.97	1979	Chamorro et al. (2015)
Japan	Kyushu	Mt. Hicosan, Fukuoka Prefecture	33.48	130.93	1949	Kurosawa (1956)
Japan	Shikoku	Shikoku, Tokushima Prefecture	33.93	134.3	<1956	Schaefer (2004); Kurosawa (1956)
